# Supplementary material for: Studies on Chemical Composition of Pueraria lobata and Its Anti-Tumor Mechanism
Source: Molecules. 2022 Oct 26;27(21):7253. doi: 10.3390/molecules27217253 (PMC9657109; doi:10.3390/molecules27217253)
Supplement: Supplementary file 1 [file molecules-27-07253-s001.zip]

Archive with 1 entries (1 files):
- molecules-1982753-supplementary.pdf
